# Supplementary material for: First Report of blaNDM-1 Bearing IncX3 Plasmid in Clinically Isolated ST11 Klebsiella pneumoniae from Pakistan
Source: Microorganisms. 2021 Apr 28;9(5):951. doi: 10.3390/microorganisms9050951 (PMC8146611; doi:10.3390/microorganisms9050951)
Supplement: Supplementary file 1 [file microorganisms-09-00951-s001.zip]

Archive with 1 entries (1 files):
- microorganisms-1193998-SI.pdf
